# Supplementary material for: Occurrence and Quantification of Natural and Microplastic Items in Urban Streams: The Case of Mugnone Creek (Florence, Italy)
Source: Toxics. 2022 Mar 26;10(4):159. doi: 10.3390/toxics10040159 (PMC9025813; doi:10.3390/toxics10040159)
Supplement: Supplementary file 1 [file toxics-10-00159-s001.zip]

Archive with 1 entries (1 files):
- toxics-1596006-supplementary.pdf
